# Supplementary material for: Intratumoral distribution of EGFR mutations and copy number in metastatic lung cancer, what impact on the initial molecular diagnosis?
Source: J Transl Med. 2014 May 16;12:131. doi: 10.1186/1479-5876-12-131 (PMC4041917; doi:10.1186/1479-5876-12-131)
Supplement: Additional file 2: Table S2 — Wild type sample results. [file 1479-5876-12-131-S2.xls]

## Sheet: Feuil1
	Number and type of samples analyzed per patients				EGFR and KRAS genotyping results
PATIENTS	PRIMARY TUMOR (sugical sample, lung biopsy*, bronchial biospy£	PLEURAL BIOPSY	LYMPH NODE	VISCERAL METASTASIS	CONTRIBUTIVE SAMPLES	CONCORDANT EGFR STATUS	NON CONTRIBUTIVE SAMPLES	DISCORDANT EGFR STATUS
P1	3	0	0	3	6	6	0	0
P2	3	0	1	0	4	4	0	0
P3	3	0	1	0	4	4	0	0
P4	4	0	0	0	4	4	0	0
P5	3	0	1	0	4	4	0	0
P6	4	0	0	0	4	4	0	0
P7	3	0	0	0	3	3	0	0
P8	0	2	0	0	2	2	0	0
P9	2	0	1	0	3	3	0	0
P10	3	0	2	0	5	5	0	0
